# Supplementary material for: The Functional Diversity of the High-Affinity Nitrate Transporter Gene Family in Hexaploid Wheat: Insights from Distinct Expression Profiles
Source: Int J Mol Sci. 2023 Dec 29;25(1):509. doi: 10.3390/ijms25010509 (PMC10779101; doi:10.3390/ijms25010509)
Supplement: Supplementary file 1 [file ijms-25-00509-s001.zip]

Archive with 2 entries (2 files):
- Supplementary Figures.pdf
- Supplementary Tables S1-S11_Revised.xlsx
