# Supplementary material for: The Functional Diversity of the High-Affinity Nitrate Transporter Gene Family in Hexaploid Wheat: Insights from Distinct Expression Profiles
Source: Int J Mol Sci. 2023 Dec 29;25(1):509. doi: 10.3390/ijms25010509 (PMC10779101; doi:10.3390/ijms25010509)
Supplement: Supplementary file 1 [file ijms-25-00509-s001.zip › Supplementary Tables S1-S11_Revised.xlsx]

## Sheet: Table S1
Table S1. Gene IDs of the NRT2 and NRT3 from other species used for the phylogenetic analysis and for the identification of wheat genes.
Gene Name	Species	Gene ID
AtNRT2.1	A. thaliana	AT1G08090
AtNRT2.2	A. thaliana	AT1G08100
AtNRT2.3	A. thaliana	AT5G60780
AtNRT2.4	A. thaliana	AT5G60770
AtNRT2.5	A. thaliana	AT1G12940
AtNRT2.6	A. thaliana	AT3G45060
AtNRT2.7	A. thaliana	AT5G14570
BdNRT2.1	B. distachyon	BRADI_3g01270v3
BdNRT2.2	B. distachyon	BRADI_3g01250v3
BdNRT2.3	B. distachyon	BRADI_3g01277v3
BdNRT2.4	B. distachyon	BRADI_3g01290v3
BdNRT2.5	B. distachyon	BRADI_2g47640v3
BdNRT2.6	B. distachyon	BRADI_2g26210v3
BdNRT2.7	B. distachyon	BRADI_2g40740v3
HvNRT2.1	H. vulgare	HORVU.MOREX.r3.3HG0283350
HvNRT2.2	H. vulgare	HORVU.MOREX.r3.6HG0543380
HvNRT2.3	H. vulgare	HORVU.MOREX.r3.6HG0543390
HvNRT2.4	H. vulgare	HORVU.MOREX.r3.6HG0543400
HvNRT2.5	H. vulgare	HORVU.MOREX.r3.6HG0543410
HvNRT2.6	H. vulgare	HORVU.MOREX.r3.6HG0543510
HvNRT2.7	H. vulgare	HORVU.MOREX.r3.6HG0543570
HvNRT2.8	H. vulgare	HORVU.MOREX.r3.6HG0543560
HvNRT2.9	H. vulgare	HORVU.MOREX.r3.6HG0543590
HvNRT2.10	H. vulgare	HORVU.MOREX.r3.7HG0729020
HORVU.MOREX.r3.6HG0543580	H. vulgare	HORVU.MOREX.r3.6HG0543580
OsNRT2.1	O. sativa	Os02g0112100
OsNRT2.2	O. sativa	Os02g0112600
OsNRT2.3	O. sativa	Os01g0704100
OsNRT2.4	O. sativa	Os01g0547600
AtNRT3.1	A. thaliana	AT5G50200
AtNRT3.2	A. thaliana	AT4G24715
BdNAR2.1	B. distachyon	BRADI_3g47710v3
BdNAR2.2	B. distachyon	BRADI_3g47720v3
HvNAR2.1	H. vulgare	HORVU.MOREX.r3.6HG0591180
HvNAR2.2	H. vulgare	HORVU.MOREX.r3.5HG0528300
HvNAR2.3	H. vulgare	HORVU.MOREX.r3.6HG0591170
OsNAR2.1	O. sativa	Os02g0595900
OsNAR2.2	O. sativa	Os04g0480200
Sspon.04G0009070-1T	S. spontaneum	Sspon.04G0009070-1T
Sspon.05G0008800-2B	S. spontaneum	Sspon.05G0008800-2B
Sspon.05G0008800-3C	S. spontaneum	Sspon.05G0008800-3C
Sspon.05G0008800-4D	S. spontaneum	Sspon.05G0008800-4D

## Sheet: Table S2
Table S2. Primer sequences used in the RT-qPCR expression analysis.
Gene Name	Homoeologue	Forward Primer Sequence (5’→3’)	Reverse Primer Sequence (5’→3’)	Amplicon size (bp)
TaNRT2.1	TraesCS6A02G031200	GCAACGTCATCCTTGCCACRG	TRCGCGCACTGTACGTGTACAC	102
	TraesCS6B02G044000
	TraesCS6D02G035600
TaNRT2.2	TraesCS6A02G031100	CCAGCACGTATAAGAYTGGATTG	TCGTGCGTAAGAAACGCATTACAC	122
	TraesCS6B02G044100
	TraesCS6D02G035800LC
TaNRT2.3	TraesCS6A02G031000	CGCAAYGTCATCCTTGCTACATC	ATACKTAAATGTATGCTTCGAAGGTAG	104
	TraesCS6B02G044200
	TraesCS6D02G035700
TaNRT2.4	TraesCS6A02G030900	CAACGTYATCCTYGCCACATCC	GCTGCMGACGTAGATATACGGTTTG	135
	TraesCS6B02G044300
	TraesCS6D02G035800
TaNRT2.5	TraesCS6A02G030800	AACGTMGTCCTTGCCACATCTGC	CGGTGAGCTTTATGTTTGGTAGG	98
	TraesCS6B02G044400
	TraesCS6D02G036100LC
TaNRT2.6	TraesCS6A02G030700	GTAATAAATGTACAGCTCGCGGAG	ATTCTTGCGTACAGATGAAGAAAC	116
	TraesCS6B02G044500	CTAAGATATGTACAGCTTGCGGAG		116
	TraesCS6D02G035900
TaNRT2.7	TraesCS6A02G032400	CTACCCCACCCAACAGCACG	AATGGGGTGCCCCACCTTGATG	118
	TraesCS6B02G045600
	TraesCS6D02G037200
TaNRT2.8	TraesCS6A02G032500	CAACAGCACGCCACAACACGTG	ACCGGCAAATGGGATGGTGC	102
	TraesCS6B02G045700
	TraesCS6D02G037300
TaNRT2.9	N/A	ACCTGCTACCCCACCTAACAG	CGTGTTTATAGGCACGCCGTATAC	86
	N/A
TaNRT2.10	TraesCS6A02G032800	AGCCTAGCTTCCAYCCTTAGRG	AGATGGAAGGCACGCATATGAGG	159
	TraesCS6B02G046500
	TraesCS6D02G037800
TaNRT2.11	TraesCS6A02G032900	CAAACARCACGCCCCWGCAC	AACATACCACACCGTCCTAATGGG	131
	TraesCS6B02G059100LC
	TraesCS6D02G037900
TaNRT2.12	TraesCS6D02G038000	CTTCCAGCCAACCAAATAACACGC	AATCGCTAAAGACTGGCACCTGG	107
TaNRT2.13	TraesCS6A02G033000	TGTGTAYGTACATGCCCCTGGG	CCCAAAAAGTCACGCGRTGTGG	89
	TraesCS6B02G046600
	TraesCS6D02G038100	GTACATGCCTCCCTGGGATCG		76
TaNRT2.14A	TraesCS6A02G033000	CCCAACACGTATAAGACTCGAG	AGGGCATCAAACACCTWGACCC	119
	TraesCS6D02G038100
	TraesCS6B02G046600	CACCCCTCAACATGTATAAGACTC		??
TaNRT2.14B	TraesCS6A02G033200	TACCTGCCAGCCCACCTCATG	CAGTGTATATACGTGCACCATAGG	85
	TraesCS6B02G046700
	TraesCS6D02G038300	TTCCTGCCACCCCATCTCACG	CGCATATATACGTGTACCGTAGGG	85
TaNRT2.15	TraesCS2A02G074800	GCATCATGGTGCTCACGCTG	GAACTTGTCCTTGGCGACTTGG	89
	TraesCS2D02G073500
TaNRT2.16	TraesCS3A02G254000	AGCCAGTCAAGGCACACCGTC	CGATCGTATCACCCRTTGTACAC	106
	TraesCS3B02G285900
	TraesCS3D02G254900
TaNRT2.17	TraesCSU02G002800	CGCCGACGACTACTACAACGG	TTCTCSGCGAAACGCTTGGTG	84
	TraesCS1D02G035700
TaNRT2.18	TraesCS7A02G428500	CACGCTTGGGAGGAATGCTTTG	TGAGCTACCMAGCTGCCACATC	133
	TraesCS7B02G328700
	TraesCS7D02G420900
TaNRT3.1	TraesCS6A02G209900	ACTAGAYGTGGAGATCGNAACCG	GTACGTGCTRKTCCGTACTGATAC	100
	TraesCS6B02G238700
	TraesCS6D02G193100
TaNRT3.2	TraesCS6A02G210000	CCAAGTTCCAAGCTAGAATCGCG	CACAGGCAGCTTGGAGAGGTAC	128
	TraesCS6B02G238800
	TraesCS6D02G193200
TaNRT3.3	TraesCS4A02G367300	GTCACCACCTCCATCAAGGTYG	AACACCTTGCCACGTACGGTTC	129
	TraesCS5B02G719500LC
	TraesCS5D02G506100
TaActin3	TraesCS5A02G124300	ATCTCGAAGGGYGAGTATGAYGAG	AGAAGACCCAGACAACTCGCAAC	82
	TraesCS5B02G124100
	TraesCS5D02G132200
TaSuccDH	TraesCS2A02G220800	TTTGCTCTCCGTGGTGCCTTTGG	GAAGATGTGTAGCTCCTTGCTTGC	142
	TraesCS2B02G246400
	TraesCS2D02G226500

## Sheet: Table S3
Table S3. Proteins coding DNA sequence plus 200 bp 3'-noncoding region sequence percentage identity matrix of the identified wheat NRT2 genes.
	TaNRT2.18-7B	TaNRT2.18-7A	TaNRT2.18-7D	TaNRT2.16-3A	TaNRT2.16-3D	TaNRT2.16-3B	TaNRT2.17-1U	TaNRT2.17-1D	TaNRT2.15-2D	TaNRT2.15-2A	TaNRT2.7-6B	TaNRT2.7-6D	TaNRT2.7-6A	TaNRT2.8-6D	TaNRT2.8-6B	TaNRT2.8-6A	TaNRT2.9-6D	TaNRT2.9-6B	TaNRT2.10-6B	TaNRT2.10-6D	TaNRT2.10-6A	TaNRT2.12-6D	TaNRT2.11-6A	TaNRT2.11-6D	TaNRT2.11-6B	TaNRT2.13-6D	TaNRT2.13-6B	TaNRT2.13-6A	TaNRT2.14C-6D	TaNRT2.14B-6A	TaNRT2.14B-6B	TaNRT2.14B-6D	TaNRT2.14A-6A	TaNRT2.14A-6D	TaNRT2.14A-6B	TaNRT2.1-6A	TaNRT2.1-6D	TaNRT2.1-6B	TaNRT2.2-6B	TaNRT2.2-6D	TaNRT2.2-6A	TaNRT2.5-6A	TaNRT2.5-6D	TaNRT2.5-6B	TaNRT2.6-6B	TaNRT2.6-6A	TaNRT2.6-6D	TaNRT2.3-6A	TaNRT2.3-6D
TaNRT2.18-7B		89	93.3	53.6	53.1	52.6	51.9	52	50.6	48.4	48.5	48.5	48.2	48.8	48.9	49.1	45.7	46.9	49.3	49.1	48.2	47.4	49.8	49.3	43.1	48.8	49.2	48.8	45.6	48.7	48.2	48.6	48.7	48.6	53.2	49.2	49	49.3	49	47.7	48.8	49.2	45.9	49.1	47.5	49.5	50.2	48.1	48.8
TaNRT2.18-7A	89		89.8	51.1	50.8	50.8	49.7	49.7	47.2	46.7	46.2	46.6	46.3	46.8	46.3	47.1	43.2	44.8	46.2	45.7	45.2	45.5	46.4	46.3	37.9	46.4	46.3	46.4	43.4	45.7	45.2	45.4	45.6	45.5	53.2	46.9	46.6	47.5	47.2	45.1	46.8	46.9	42.4	46.9	44.6	46.9	47.1	46.3	47
TaNRT2.18-7D	93.3	89.8		54.1	53.9	54.1	52.7	52.7	51	50	48.8	50.3	50.2	50.1	50.3	50.4	47.2	48.4	50.4	49.9	49.1	48.1	50.5	50.3	44.8	49.9	50.1	50	47	49.8	49	49.7	49.6	49.3	53.4	50.7	50.2	50.4	49.7	48.4	49.5	49.7	46.5	49.2	48.3	50.2	50.7	49.5	50
TaNRT2.16-3A	53.6	51.1	54.1		93.1	93	81.1	80.4	59.5	58.4	57.1	57.6	57.2	57.8	56.9	57.6	54.1	55.3	56.9	56.8	56	56.9	57.6	57.7	50.7	58	57.7	57.1	55.6	56.9	57.2	57.3	57.8	57.8	61.9	59	58	58.1	58.3	58.4	58.8	59.5	54.2	59.3	57.7	60	60.4	57.8	58.4
TaNRT2.16-3D	53.1	50.8	53.9	93.1		93.6	81.3	81	59.2	57.8	58.1	58.4	58.1	58.6	57.4	58.5	54.8	56.5	56.3	56.3	55.8	56.8	57.5	57.4	49.9	58.8	58.1	58.1	56.1	57.8	57.9	58.2	58.7	58.5	62.2	58.8	58	58.8	58.9	58.2	58.4	58.8	53.6	58.9	57.2	59.4	60	57.3	58.1
TaNRT2.16-3B	52.6	50.8	54.1	93	93.6		79.8	79.8	58.8	58.4	56.9	57.6	57.3	57.8	57	57.4	54.6	56	56	56	55.7	56.6	57.3	57.2	49.6	58.4	57.5	57.2	55.1	56.9	56.6	57.4	57.5	57.4	61.9	58.5	57.6	57.6	58.2	57.1	57.3	58.7	53.4	58.5	56.6	59.2	59.8	57.4	57.8
TaNRT2.17-1U	51.9	49.7	52.7	81.1	81.3	79.8		87.4	59.1	57.8	58.9	59.4	58.7	59.4	57.6	59.6	54.7	56.2	56.9	55.9	55.8	56.7	57.6	57.9	49.8	58.5	57.8	57.6	55.7	57.7	57.8	57.8	57.9	58.1	62.1	59.2	58.5	59.4	60.6	56.7	59	58.9	54.3	58.6	57.4	59.5	60.1	57.1	57.4
TaNRT2.17-1D	52	49.7	52.7	80.4	81	79.8	87.4		58.2	57.9	58	58.9	58.4	58.7	57.3	58.9	55.5	56.3	56.4	55.5	55.8	56.5	57.5	57.9	50.8	59.2	58.5	57.9	55.6	58	58	58.2	58.2	58.2	61.9	58.8	57.9	58.6	59.1	56.5	57.8	58.8	54.8	58.6	57	59	59.6	57.1	57.6
TaNRT2.15-2D	50.6	47.2	51	59.5	59.2	58.8	59.1	58.2		90	66.2	66.9	66.2	66.6	66.4	67.1	62	63.8	66.2	65.6	66	66.3	67.8	67.3	59.7	67.4	68.4	67.7	64.5	66.6	67.2	67.6	67.5	67.7	74.1	70.7	70.4	70	68.1	65.9	68.3	69.8	66	70.1	67.1	70.9	70.9	67.4	67.8
TaNRT2.15-2A	48.4	46.7	50	58.4	57.8	58.4	57.8	57.9	90		65.9	66.1	65.5	65.6	65.4	66.1	61.6	63.1	64.6	63.7	63.7	66.1	66.3	65.9	56.9	66.4	67.1	66.5	63.4	65.5	66.5	66.8	66.8	66.9	73.4	70	70.1	70.4	68.8	65.5	68	69.7	65.3	69.9	66.8	70.7	70.6	68.5	68.5
TaNRT2.7-6B	48.5	46.2	48.8	57.1	58.1	56.9	58.9	58	66.2	65.9		92.3	91.1	91	87.1	90.6	84.7	85.1	78.1	77	76.1	79.7	80.2	79.4	73.6	80.4	80.6	79.8	76.8	79.5	80.2	80.5	81.1	80.7	85.7	71.3	71.9	72.1	72.5	68.2	71.5	72	69.1	72.6	70	72.9	72.6	70.7	71.2
TaNRT2.7-6D	48.5	46.6	50.3	57.6	58.4	57.6	59.4	58.9	66.9	66.1	92.3		96.4	91.9	88.5	91.1	85.4	85.7	79.4	77.8	77.2	80	81.9	81.1	75.2	82.6	81.5	81.5	77.9	81.6	81	81.5	81.7	81.1	86.4	71.4	71.9	71.5	72.3	68.9	71.9	72.6	69.2	72.4	69.9	73.4	73.1	71.6	71.9
TaNRT2.7-6A	48.2	46.3	50.2	57.2	58.1	57.3	58.7	58.4	66.2	65.5	91.1	96.4		93.5	88.8	92.1	85	85.5	79.8	78.2	77.9	80.1	82	81.5	75.7	82.9	82.1	82.1	77.7	81.4	81	82.1	81.7	81.7	86.9	71	72.1	71.7	72.4	68.6	71.8	72	68.7	71.8	69.9	73.1	72.3	71.2	71.8
TaNRT2.8-6D	48.8	46.8	50.1	57.8	58.6	57.8	59.4	58.7	66.6	65.6	91	91.9	93.5		90.9	93.9	84.1	84.9	79.9	78.3	78	80	81.7	81.8	75.2	82.6	81.2	81.5	76.7	81.6	80.9	81.9	81.5	81.5	86.4	71.3	72.2	71.7	73.6	69.7	71.7	72.4	69.1	72.3	70.3	73.1	72.6	71	71.4
TaNRT2.8-6B	48.9	46.3	50.3	56.9	57.4	57	57.6	57.3	66.4	65.4	87.1	88.5	88.8	90.9		92.1	82.8	84	79.2	78.3	77.6	79.1	80.3	80	72.3	80.6	80.3	79.7	75.8	80.2	78.7	80.2	79.8	79.5	86.4	70.9	71.6	70.8	71.1	68.6	70.8	72.1	69.2	72.2	70.1	73.5	72.8	70.7	70.9
TaNRT2.8-6A	49.1	47.1	50.4	57.6	58.5	57.4	59.6	58.9	67.1	66.1	90.6	91.1	92.1	93.9	92.1		83.6	84.3	79.8	78.3	77.9	80.1	81.8	81.3	75.4	81.7	81.8	81.6	77.1	81.5	80.9	81.7	81.9	81.2	86.2	72.1	72.7	72.5	73.2	69	72.2	72.9	70.4	72.8	71	74.1	73.4	71.2	71.8
TaNRT2.9-6D	45.7	43.2	47.2	54.1	54.8	54.6	54.7	55.5	62	61.6	84.7	85.4	85	84.1	82.8	83.6		90	75.4	73.8	74.7	76.3	77.5	77.4	72.4	80.5	78.2	78.9	75.5	77	75.8	77.8	77	76.3	84.3	68.1	68.8	67.8	68.1	66.9	67.7	68.2	68.4	68.8	67.3	69.6	69.1	67.1	68.4
TaNRT2.9-6B	46.9	44.8	48.4	55.3	56.5	56	56.2	56.3	63.8	63.1	85.1	85.7	85.5	84.9	84	84.3	90		77.1	75.6	76.8	77.7	77.8	77.9	70.3	80	78.5	78.9	74.8	78	77.1	78.4	78.1	77.2	83.1	68.7	69.9	69.9	69.4	65.8	68.5	69.1	66.7	69.4	66.9	70.3	69.6	68.1	69
TaNRT2.10-6B	49.3	46.2	50.4	56.9	56.3	56	56.9	56.4	66.2	64.6	78.1	79.4	79.8	79.9	79.2	79.8	75.4	77.1		92.2	89.9	78.2	81.1	80.1	73.8	79.9	79.5	80.7	75.3	80.2	78.1	79.4	79.3	79.2	87.6	72	72.7	71.4	73.2	71.2	72.2	72.3	68.7	72.8	70.6	73.2	73.1	71	72.1
TaNRT2.10-6D	49.1	45.7	49.9	56.8	56.3	56	55.9	55.5	65.6	63.7	77	77.8	78.2	78.3	78.3	78.3	73.8	75.6	92.2		90.9	78.1	80.4	79.6	73	78.8	79.3	79.7	75	79.8	78.1	79.1	79.3	79.2	86.2	72.1	73.1	72.3	71.6	69.5	72.1	71.7	67.8	72.1	70	72	72.2	70.8	71.2
TaNRT2.10-6A	48.2	45.2	49.1	56	55.8	55.7	55.8	55.8	66	63.7	76.1	77.2	77.9	78	77.6	77.9	74.7	76.8	89.9	90.9		76.9	79.4	79.4	72.1	80.5	78.5	80.8	74.9	80.6	78.6	79.4	79.5	79.4	85.9	72.2	73.2	72.1	71.9	71	71.9	71.7	68.4	71.9	69.8	72.3	72.2	70.7	71.4
TaNRT2.12-6D	47.4	45.5	48.1	56.9	56.8	56.6	56.7	56.5	66.3	66.1	79.7	80	80.1	80	79.1	80.1	76.3	77.7	78.2	78.1	76.9		85.4	84.9	79.5	84.8	84.6	83.5	77.5	80.3	80.3	80.6	81.3	80.9	86.9	72.7	72.2	72.6	72.2	69.4	71.6	71.1	67.9	71.1	68.6	72.1	72	70.8	71.9
TaNRT2.11-6A	49.8	46.4	50.5	57.6	57.5	57.3	57.6	57.5	67.8	66.3	80.2	81.9	82	81.7	80.3	81.8	77.5	77.8	81.1	80.4	79.4	85.4		93.5	89.4	86.5	87.4	86.8	79.3	82.4	82	82.5	82.6	82.4	87.2	73.6	73.3	73.1	72.7	70.2	74.1	72.2	68.9	72.1	69.6	73.8	73.8	72.2	72.9
TaNRT2.11-6D	49.3	46.3	50.3	57.7	57.4	57.2	57.9	57.9	67.3	65.9	79.4	81.1	81.5	81.8	80	81.3	77.4	77.9	80.1	79.6	79.4	84.9	93.5		89.8	85.4	87.2	86.1	79.2	81.6	82.3	82.4	83	83.1	86.5	74.3	73.7	73.5	72.6	70.5	74.1	71.8	68.6	71.9	69.8	74.4	73.1	72.3	73.3
TaNRT2.11-6B	43.1	37.9	44.8	50.7	49.9	49.6	49.8	50.8	59.7	56.9	73.6	75.2	75.7	75.2	72.3	75.4	72.4	70.3	73.8	73	72.1	79.5	89.4	89.8		80.1	81.7	79.7	73.5	75.7	74.7	75.7	76	75.4	85.7	65.6	65	64.8	63.6	64.8	65.6	63.3	64.6	63.7	64	65.4	65.7	65.2	65.4
TaNRT2.13-6D	48.8	46.4	49.9	58	58.8	58.4	58.5	59.2	67.4	66.4	80.4	82.6	82.9	82.6	80.6	81.7	80.5	80	79.9	78.8	80.5	84.8	86.5	85.4	80.1		87.6	90.5	79.1	83.6	82.5	83	82.5	82.6	88.4	73.5	73.5	74.6	73.7	70.1	73	72.7	70.1	72.8	70.3	74.3	74.3	72.2	72.4
TaNRT2.13-6B	49.2	46.3	50.1	57.7	58.1	57.5	57.8	58.5	68.4	67.1	80.6	81.5	82.1	81.2	80.3	81.8	78.2	78.5	79.5	79.3	78.5	84.6	87.4	87.2	81.7	87.6		90.3	78.9	82.4	82.5	83.7	82.6	84.1	86.7	73.1	73	73.8	72.3	70.1	72.8	72.2	68.4	71.6	69.8	73.9	73.9	71.3	72.1
TaNRT2.13-6A	48.8	46.4	50	57.1	58.1	57.2	57.6	57.9	67.7	66.5	79.8	81.5	82.1	81.5	79.7	81.6	78.9	78.9	80.7	79.7	80.8	83.5	86.8	86.1	79.7	90.5	90.3		78.7	83.6	82.4	82.9	82.4	83.2	88.4	72.7	72.7	73.3	72.3	70.8	72.5	71.5	68	71.2	68.9	72.6	72.5	71.3	71.6
TaNRT2.14C-6D	45.6	43.4	47	55.6	56.1	55.1	55.7	55.6	64.5	63.4	76.8	77.9	77.7	76.7	75.8	77.1	75.5	74.8	75.3	75	74.9	77.5	79.3	79.2	73.5	79.1	78.9	78.7		83.1	85	85.6	85.4	85	89.1	70.8	70.4	70.9	69.2	68.9	70.9	69.3	67.1	69.1	68.1	70.2	69.9	68.1	69.1
TaNRT2.14B-6A	48.7	45.7	49.8	56.9	57.8	56.9	57.7	58	66.6	65.5	79.5	81.6	81.4	81.6	80.2	81.5	77	78	80.2	79.8	80.6	80.3	82.4	81.6	75.7	83.6	82.4	83.6	83.1		88	89.7	88.7	87.6	89.3	72.4	73	73	72	70	73.1	71.2	68.1	71.6	69.5	72.7	72.3	71	72
TaNRT2.14B-6B	48.2	45.2	49	57.2	57.9	56.6	57.8	58	67.2	66.5	80.2	81	81	80.9	78.7	80.9	75.8	77.1	78.1	78.1	78.6	80.3	82	82.3	74.7	82.5	82.5	82.4	85	88		91.3	93.5	94.4	94.5	72.8	72.7	72.9	73	69.7	73	73	70	72.8	70.8	73.3	73.3	71.4	71.9
TaNRT2.14B-6D	48.6	45.4	49.7	57.3	58.2	57.4	57.8	58.2	67.6	66.8	80.5	81.5	82.1	81.9	80.2	81.7	77.8	78.4	79.4	79.1	79.4	80.6	82.5	82.4	75.7	83	83.7	82.9	85.6	89.7	91.3		93.2	91.9	95.1	73.5	73.6	74	72.4	70.8	73.6	72.4	70.4	73.1	71	73.8	73.8	72.4	73
TaNRT2.14A-6A	48.7	45.6	49.6	57.8	58.7	57.5	57.9	58.2	67.5	66.8	81.1	81.7	81.7	81.5	79.8	81.9	77	78.1	79.3	79.3	79.5	81.3	82.6	83	76	82.5	82.6	82.4	85.4	88.7	93.5	93.2		94.4	95.7	73.9	73.7	74.2	72.8	71	74.2	72.8	70.7	73.1	70.8	74.2	73.8	72	72.4
TaNRT2.14A-6D	48.6	45.5	49.3	57.8	58.5	57.4	58.1	58.2	67.7	66.9	80.7	81.1	81.7	81.5	79.5	81.2	76.3	77.2	79.2	79.2	79.4	80.9	82.4	83.1	75.4	82.6	84.1	83.2	85	87.6	94.4	91.9	94.4		96.1	73.3	73.6	74	73.2	70.1	73.6	72.4	69.9	72.6	70.7	73.9	73.2	72	72
TaNRT2.14A-6B	53.2	53.2	53.4	61.9	62.2	61.9	62.1	61.9	74.1	73.4	85.7	86.4	86.9	86.4	86.4	86.2	84.3	83.1	87.6	86.2	85.9	86.9	87.2	86.5	85.7	88.4	86.7	88.4	89.1	89.3	94.5	95.1	95.7	96.1		80.7	81.6	81.1	81.8	81.3	82.1	82.1	82.6	81.3	81.4	81.8	81.1	81.6	81.8
TaNRT2.1-6A	49.2	46.9	50.7	59	58.8	58.5	59.2	58.8	70.7	70	71.3	71.4	71	71.3	70.9	72.1	68.1	68.7	72	72.1	72.2	72.7	73.6	74.3	65.6	73.5	73.1	72.7	70.8	72.4	72.8	73.5	73.9	73.3	80.7		92.6	91.3	78.6	76.5	79.8	80.5	76	80.5	76.8	81	80.4	79.7	80.6
TaNRT2.1-6D	49	46.6	50.2	58	58	57.6	58.5	57.9	70.4	70.1	71.9	71.9	72.1	72.2	71.6	72.7	68.8	69.9	72.7	73.1	73.2	72.2	73.3	73.7	65	73.5	73	72.7	70.4	73	72.7	73.6	73.7	73.6	81.6	92.6		93.2	78.6	76.7	79.4	80.4	76.1	79.8	77.7	81.4	80.9	79.3	80
TaNRT2.1-6B	49.3	47.5	50.4	58.1	58.8	57.6	59.4	58.6	70	70.4	72.1	71.5	71.7	71.7	70.8	72.5	67.8	69.9	71.4	72.3	72.1	72.6	73.1	73.5	64.8	74.6	73.8	73.3	70.9	73	72.9	74	74.2	74	81.1	91.3	93.2		80.1	75.8	80.4	78.6	74	78.7	76.4	80.4	79.7	78.8	79.4
TaNRT2.2-6B	49	47.2	49.7	58.3	58.9	58.2	60.6	59.1	68.1	68.8	72.5	72.3	72.4	73.6	71.1	73.2	68.1	69.4	73.2	71.6	71.9	72.2	72.7	72.6	63.6	73.7	72.3	72.3	69.2	72	73	72.4	72.8	73.2	81.8	78.6	78.6	80.1		82	84.7	82.6	79	82.8	79.8	82.5	83.6	79.3	79.9
TaNRT2.2-6D	47.7	45.1	48.4	58.4	58.2	57.1	56.7	56.5	65.9	65.5	68.2	68.9	68.6	69.7	68.6	69	66.9	65.8	71.2	69.5	71	69.4	70.2	70.5	64.8	70.1	70.1	70.8	68.9	70	69.7	70.8	71	70.1	81.3	76.5	76.7	75.8	82		85.1	79.5	78	80.4	78.5	80.7	81.2	79.2	79.7
TaNRT2.2-6A	48.8	46.8	49.5	58.8	58.4	57.3	59	57.8	68.3	68	71.5	71.9	71.8	71.7	70.8	72.2	67.7	68.5	72.2	72.1	71.9	71.6	74.1	74.1	65.6	73	72.8	72.5	70.9	73.1	73	73.6	74.2	73.6	82.1	79.8	79.4	80.4	84.7	85.1		82.9	80.1	83.1	79.7	83	83.1	81.5	81.7
TaNRT2.5-6A	49.2	46.9	49.7	59.5	58.8	58.7	58.9	58.8	69.8	69.7	72	72.6	72	72.4	72.1	72.9	68.2	69.1	72.3	71.7	71.7	71.1	72.2	71.8	63.3	72.7	72.2	71.5	69.3	71.2	73	72.4	72.8	72.4	82.1	80.5	80.4	78.6	82.6	79.5	82.9		92.9	94.2	85.2	88.8	89.2	82	82.1
TaNRT2.5-6D	45.9	42.4	46.5	54.2	53.6	53.4	54.3	54.8	66	65.3	69.1	69.2	68.7	69.1	69.2	70.4	68.4	66.7	68.7	67.8	68.4	67.9	68.9	68.6	64.6	70.1	68.4	68	67.1	68.1	70	70.4	70.7	69.9	82.6	76	76.1	74	79	78	80.1	92.9		96.9	87.3	88	88	80.6	80.2
TaNRT2.5-6B	49.1	46.9	49.2	59.3	58.9	58.5	58.6	58.6	70.1	69.9	72.6	72.4	71.8	72.3	72.2	72.8	68.8	69.4	72.8	72.1	71.9	71.1	72.1	71.9	63.7	72.8	71.6	71.2	69.1	71.6	72.8	73.1	73.1	72.6	81.3	80.5	79.8	78.7	82.8	80.4	83.1	94.2	96.9		85.5	88.8	89.1	82.8	82.6
TaNRT2.6-6B	47.5	44.6	48.3	57.7	57.2	56.6	57.4	57	67.1	66.8	70	69.9	69.9	70.3	70.1	71	67.3	66.9	70.6	70	69.8	68.6	69.6	69.8	64	70.3	69.8	68.9	68.1	69.5	70.8	71	70.8	70.7	81.4	76.8	77.7	76.4	79.8	78.5	79.7	85.2	87.3	85.5		88.1	89.4	78.9	79.3
TaNRT2.6-6A	49.5	46.9	50.2	60	59.4	59.2	59.5	59	70.9	70.7	72.9	73.4	73.1	73.1	73.5	74.1	69.6	70.3	73.2	72	72.3	72.1	73.8	74.4	65.4	74.3	73.9	72.6	70.2	72.7	73.3	73.8	74.2	73.9	81.8	81	81.4	80.4	82.5	80.7	83	88.8	88	88.8	88.1		93.1	83.6	83.4
TaNRT2.6-6D	50.2	47.1	50.7	60.4	60	59.8	60.1	59.6	70.9	70.6	72.6	73.1	72.3	72.6	72.8	73.4	69.1	69.6	73.1	72.2	72.2	72	73.8	73.1	65.7	74.3	73.9	72.5	69.9	72.3	73.3	73.8	73.8	73.2	81.1	80.4	80.9	79.7	83.6	81.2	83.1	89.2	88	89.1	89.4	93.1		82.6	82.8
TaNRT2.3-6A	48.1	46.3	49.5	57.8	57.3	57.4	57.1	57.1	67.4	68.5	70.7	71.6	71.2	71	70.7	71.2	67.1	68.1	71	70.8	70.7	70.8	72.2	72.3	65.2	72.2	71.3	71.3	68.1	71	71.4	72.4	72	72	81.6	79.7	79.3	78.8	79.3	79.2	81.5	82	80.6	82.8	78.9	83.6	82.6		93.9
TaNRT2.3-6D	48.8	47	50	58.4	58.1	57.8	57.4	57.6	67.8	68.5	71.2	71.9	71.8	71.4	70.9	71.8	68.4	69	72.1	71.2	71.4	71.9	72.9	73.3	65.4	72.4	72.1	71.6	69.1	72	71.9	73	72.4	72	81.8	80.6	80	79.4	79.9	79.7	81.7	82.1	80.2	82.6	79.3	83.4	82.8	93.9
TaNRT2.3-6B	48.9	47.1	50.4	58.6	58.2	58.1	57.1	57.5	68.3	68.7	71.8	72.4	72.1	72.1	71.1	72.4	68.5	69.5	72.6	72.2	71.9	72	72.8	72.9	64.9	72.7	72.4	72.2	69.5	72.1	72.9	73.4	73.2	73	81.8	79.8	79.3	78.8	80.1	78.8	82	82.5	79.8	83.2	79.6	83.9	82.8	92.1	94.9
TaNRT2.4-6A	48.7	46.3	49.5	57.1	57.9	57.5	57.8	57.3	68.8	68.4	72.2	72.9	72.4	72.9	71.2	73.2	68	69.9	70.9	69.9	70.5	70.5	73	72.3	64.3	73.3	72.8	72.2	70	72.7	72.9	73.2	73	72.8	80.7	78.8	79	79.4	82	77.6	81.9	84.1	80.7	84.3	80.2	83.8	84.8	82.2	82.5
TaNRT2.4-6D	49.2	46.7	50.1	57.9	58.6	58	58.6	58	68.8	68.7	72.9	72.7	72.4	72.9	70.9	72.5	67.8	69.7	71.7	70.9	71.4	70.4	73	72.9	63.8	73	72.1	72.5	69.8	73	73.3	73.9	73.8	73.1	81.3	79.6	80.2	80.7	82.1	78.2	82.1	83.1	80.6	84.2	80.7	84	84.4	82.8	83.2
TaNRT2.4-6B	48	46	49.1	57.3	57.8	57.3	58	57.5	67.8	67.5	71.2	71.7	71.6	71.6	70.4	71.6	66.8	67.9	71.3	70.7	71.6	70.4	71.9	71.8	63.5	72.2	71.2	71.9	68.9	72.7	72.3	73	73.1	72.4	80.7	78.9	79.2	79.8	81.8	78.7	82.2	82.5	80.1	83.4	79.7	82.8	83.4	81.6	82.2
[truncated: 4 more columns]

## Sheet: Table S4
Table S4. Protein coding DNA sequence plus 200 bp 3'-noncoding region sequence percentage identity matrix of wheat NRT3 and of other species used for the construction of the phylogenetic tree.
	OsNAR2.1	Sspon.04G0009070-1T	BdNAR2.2	BdNAR2.1	TaNRT3.4-5D	TaNRT3.4-5B	TaNRT3.3-5D	TaNRT3.3-5B	HvNAR2.2	TaNRT3.3-4A	HvNAR2.3	TaNRT3.1-6A	TaNRT3.1-6D	TaNRT3.1-6B	TaNRT3.2-6D	HvNAR2.1	TaNRT3.2-6A	TaNRT3.2-6B	OsNAR2.2	Sspon.05G0008800-3C	Sspon.05G0008800-4D	Sspon.05G0008800-2B	AtNRT3.2	AtNRT3.1
OsNAR2.1		62.3	59.9	60.7	54.8	54.5	62.9	60.4	62.7	64.2	58.9	60.9	59.9	59.6	60.1	60.8	59.3	62.5	56.9	57.9	46.4	57.2	40.7	43.5
Sspon.04G0009070-1T	62.3		62.9	65.5	56.4	55.5	63.9	59.6	58.4	60.1	61.9	61.6	61.2	62.5	64.7	64	57.3	64.3	57.5	61.1	49.8	60.7	40.2	43.8
BdNAR2.2	59.9	62.9		79.4	62.7	60.7	70.3	71.3	71	71.3	65.6	66.9	67.1	67.7	69.7	69	67.1	70.6	56.8	59.7	47.8	59.2	40.1	42.6
BdNAR2.1	60.7	65.5	79.4		64.2	63.2	74.1	71.7	72.4	75.2	69.5	69.7	69.6	70.9	73.6	73.7	71.6	73.8	59.4	61.2	48.8	60.5	40.9	42.9
TaNRT3.4-5D	54.8	56.4	62.7	64.2		74.5	70.1	66.5	67.3	70.3	65.1	66	66.1	67.2	68.5	68.6	70.8	71.4	53.4	53.7	43.4	53.9	40.5	44.1
TaNRT3.4-5B	54.5	55.5	60.7	63.2	74.5		69.7	65.8	66.6	70.3	67.6	66.3	65.9	65.1	69.9	70.2	70.7	72.8	55.2	54.9	48.6	54.3	39.2	41.7
TaNRT3.3-5D	62.9	63.9	70.3	74.1	70.1	69.7		82.2	83.6	89.2	73.6	73.7	74.3	74.8	76.7	81.9	78.9	82.2	60.4	61.6	49.4	60.2	42.2	45.1
TaNRT3.3-5B	60.4	59.6	71.3	71.7	66.5	65.8	82.2		78.4	80.6	70.9	71.5	72.1	73.2	74.2	76.4	67.2	76.8	57.7	59.4	47.1	57.5	42	45.2
HvNAR2.2	62.7	58.4	71	72.4	67.3	66.6	83.6	78.4		82.6	70.5	70.4	71.1	71.4	74.1	76.4	68.1	77.6	59.6	59.1	46.1	57.8	41.2	46
TaNRT3.3-4A	64.2	60.1	71.3	75.2	70.3	70.3	89.2	80.6	82.6		73.6	73.9	74.5	74.4	77.8	82.2	72.1	83.4	61.8	61.7	49.3	60	43	46.6
HvNAR2.3	58.9	61.9	65.6	69.5	65.1	67.6	73.6	70.9	70.5	73.6		86.1	91.1	89.2	76.5	75.5	78.4	79.2	58.6	58	47.4	57.5	40.1	43.2
TaNRT3.1-6A	60.9	61.6	66.9	69.7	66	66.3	73.7	71.5	70.4	73.9	86.1		92	91.7	76	75.9	77.8	79.5	57.4	59.3	47.4	58.7	42.2	43.3
TaNRT3.1-6D	59.9	61.2	67.1	69.6	66.1	65.9	74.3	72.1	71.1	74.5	91.1	92		95.1	76.1	75.5	78.1	80	57.2	58.4	46.2	57.5	41.7	43.5
TaNRT3.1-6B	59.6	62.5	67.7	70.9	67.2	65.1	74.8	73.2	71.4	74.4	89.2	91.7	95.1		78.2	76.9	78	79.5	57.7	59.5	47.6	59	42.1	43.6
TaNRT3.2-6D	60.1	64.7	69.7	73.6	68.5	69.9	76.7	74.2	74.1	77.8	76.5	76	76.1	78.2		79	78.2	80.6	61.6	62.7	50.4	62.2	41.6	45
HvNAR2.1	60.8	64	69	73.7	68.6	70.2	81.9	76.4	76.4	82.2	75.5	75.9	75.5	76.9	79		81.7	84.1	59.7	60.7	49.1	59.4	43	44.2
TaNRT3.2-6A	59.3	57.3	67.1	71.6	70.8	70.7	78.9	67.2	68.1	72.1	78.4	77.8	78.1	78	78.2	81.7		87.5	59.4	58.8	46.9	57.1	39.9	44.6
TaNRT3.2-6B	62.5	64.3	70.6	73.8	71.4	72.8	82.2	76.8	77.6	83.4	79.2	79.5	80	79.5	80.6	84.1	87.5		60.6	61	49	59.6	42.8	44.9
OsNAR2.2	56.9	57.5	56.8	59.4	53.4	55.2	60.4	57.7	59.6	61.8	58.6	57.4	57.2	57.7	61.6	59.7	59.4	60.6		63.8	52.1	63.6	39.1	41.8
Sspon.05G0008800-3C	57.9	61.1	59.7	61.2	53.7	54.9	61.6	59.4	59.1	61.7	58	59.3	58.4	59.5	62.7	60.7	58.8	61	63.8		81	96.5	41.5	42.4
Sspon.05G0008800-4D	46.4	49.8	47.8	48.8	43.4	48.6	49.4	47.1	46.1	49.3	47.4	47.4	46.2	47.6	50.4	49.1	46.9	49	52.1	81		81.8	34.9	34.4
Sspon.05G0008800-2B	57.2	60.7	59.2	60.5	53.9	54.3	60.2	57.5	57.8	60	57.5	58.7	57.5	59	62.2	59.4	57.1	59.6	63.6	96.5	81.8		41.1	42.2
AtNRT3.2	40.7	40.2	40.1	40.9	40.5	39.2	42.2	42	41.2	43	40.1	42.2	41.7	42.1	41.6	43	39.9	42.8	39.1	41.5	34.9	41.1		50.7
AtNRT3.1	43.5	43.8	42.6	42.9	44.1	41.7	45.1	45.2	46	46.6	43.2	43.3	43.5	43.6	45	44.2	44.6	44.9	41.8	42.4	34.4	42.2	50.7

## Sheet: Table S5
Table S5. Protein coding DNA sequence plus 200 bp 3'-noncoding region sequence percentage identity matrix of wheat NRT2 D-homoeologues and of other species used for the construction of the phylogenetic tree.
	AtNRT2.7	OsNRT2.4	BdNRT2.7	HvNRT2.10	TaNRT2.18-7D	AtNRT2.5	AtNRT2.3	AtNRT2.6	AtNRT2.4	AtNRT2.1	AtNRT2.2	OsNRT2.3	TaNRT2.17-1D	BdNRT2.5	HvNRT2.1	TaNRT2.16-3D	TaNRT2.15-2D	BdNRT2.3	BdNRT2.4	HvNRT2.8	TaNRT2.10-6D	TaNRT2.9-6D	HvNRT2.6	TaNRT2.7-6D	TaNRT2.8-6D	HvNRT2.7	TaNRT2.11-6D	TaNRT2.12-6D	TaNRT2.13-6D	TaNRT2.14C-6D	HORVU.MOREX.r3.6HG0543580	TaNRT2.14B-6D	HvNRT2.9	TaNRT2.14A-6D	OsNRT2.1	OsNRT2.2	BdNRT2.6	TaNRT2.6-6D	HvNRT2.2	TaNRT2.5-6D	TaNRT2.3-6D	HvNRT2.3	TaNRT2.4-6D	HvNRT2.4	TaNRT2.2-6D	HvNRT2.5	TaNRT2.1-6D	BdNRT2.1	BdNRT2.2
AtNRT2.7		44.8	45.1	46.1	46.9	47.1	45.1	45.7	45.3	44.5	44.6	47.5	49	47.9	48.1	48.9	47.4	46.5	45.7	47.3	47.2	43.4	46.2	46.9	47.3	47.8	47.2	46.5	48.2	45	45.9	46.6	46.2	46.5	45.1	46.5	42.3	47.6	47.8	28.6	47.8	47.4	47.9	46.5	45.1	47.4	47.6	48.1	48
OsNRT2.4	44.8		71.5	73.3	73.1	43.8	39.5	40.3	41.3	40.9	41.1	49.8	51.5	51.6	49.1	49.7	49.1	46.7	46.9	45.4	45.7	43.3	45.5	46.3	45.8	46.5	45.8	45	46.2	43.5	44.3	45.6	45.4	46	47.5	48.5	43.6	47.5	47.4	28.6	46.3	45.8	46.3	46.5	47.6	46.5	46.5	47.6	47.6
BdNRT2.7	45.1	71.5		73.2	74.5	45.7	39.9	41.3	41.7	40.7	41.3	51.1	51.7	52.9	50.9	51.3	49.1	47.4	48.1	46.4	46.3	42.5	45.6	46.3	46	47.1	47	44.6	46.3	43.5	45	45.6	45.5	46.4	46.5	47.3	43.8	46.8	47.4	28.3	46	46.1	46.6	46.4	46.1	47.5	47.1	49	48
HvNRT2.10	46.1	73.3	73.2		91.7	45.3	39.8	41.3	42.1	40.6	41.3	50	50.1	51	49.6	50	47.7	48.5	46.6	46.8	46.6	44.1	45.9	46.9	47.4	47.2	47.4	45.3	47	44.8	45.8	46.4	45.9	46.3	47.4	47.4	44.2	48.3	47.9	28.5	47.9	47.3	48	47.2	47.3	46.9	47	47.9	48.5
TaNRT2.18-7D	46.9	73.1	74.5	91.7		45.9	40.3	42.4	42	41.5	42.6	51.1	51.2	52.1	50.6	50.9	49	49.1	47.2	47.9	47.9	45	47.3	48.3	48.4	48.5	49	46.4	47.8	45.7	47.1	47.8	47	47.5	48.1	48.2	44.2	49.2	48.9	28.8	48.9	47.7	48.3	47.5	48.2	47.9	47.9	48.8	48.8
AtNRT2.5	47.1	43.8	45.7	45.3	45.9		49.2	50.9	52	52.8	53.6	53.8	54.7	56.8	53.5	53.6	51.6	51.1	51.8	52.3	52.6	47.7	51.5	51.6	52.1	53.4	52.9	50.9	51.7	51.3	53.2	52.5	51.9	53	48.7	50.8	45.6	52.4	52.7	31.2	52.5	52.4	52.9	53.5	50.7	52.9	53.2	52.9	51.1
AtNRT2.3	45.1	39.5	39.9	39.8	40.3	49.2		73.8	62.1	60.1	57.6	48	48.1	46.9	49.3	49.5	52.6	55.8	55	55	54.9	54.7	56.3	55.1	56.1	56.3	56.5	54.8	55.8	54.3	55.4	56.3	55.6	56.4	58	56.7	48.5	56.1	55.3	34	56.5	55.6	55.3	55	56.3	56.4	56.8	56	55.7
AtNRT2.6	45.7	40.3	41.3	41.3	42.4	50.9	73.8		60.6	58.3	58.6	48.2	47.7	48.3	48.1	47.7	52.7	55.8	53.9	55.5	55.3	55.7	56.1	55.5	56.4	56.4	56.7	54	55.6	53.8	55.1	56	55.3	55.6	57	56.7	48.1	56	56.5	34.2	57.2	56.2	56.4	54.9	57.2	56.4	56.5	56.7	55
AtNRT2.4	45.3	41.3	41.7	42.1	42	52	62.1	60.6		66.7	64.6	50.1	49.7	50.5	50.3	50.6	55.3	56.9	58.1	57	57.4	56.8	57	57.3	57.7	56.8	57.9	56.6	58.1	56.7	57.1	58.1	57.4	58.1	59.1	60	51.9	57.9	58.7	36	59	58.6	58.7	59.2	58.4	58	58.7	58.7	58.2
AtNRT2.1	44.5	40.9	40.7	40.6	41.5	52.8	60.1	58.3	66.7		79.2	49.2	50.2	49.9	50.5	50.1	54.2	56	55.8	55.8	55.4	53.1	55.9	55.3	55.8	55.6	55.5	55.5	56.4	55.2	55.9	56.5	56.7	56.5	58.1	59.8	51.1	57.3	57.2	35.4	57.1	58.3	58	57.5	56.5	58.7	58.5	56.4	58.5
AtNRT2.2	44.6	41.1	41.3	41.3	42.6	53.6	57.6	58.6	64.6	79.2		49.7	49.8	50.8	48.5	48.9	53.6	55.8	56.6	56.4	56.6	54.2	56.1	55.5	55.9	56.1	56	54.8	56.5	54	55.1	55.6	55.6	55.4	57.4	59.1	50.9	56.3	56.2	33.7	56.5	57.6	56.5	58	56.1	58.4	58	56.8	57.3
OsNRT2.3	47.5	49.8	51.1	50	51.1	53.8	48	48.2	50.1	49.2	49.7		74.7	77.1	77.1	77.9	58.4	58.7	58.8	57.9	57.6	55.5	57.6	58	57.8	57.6	57.7	55.9	58.5	55.5	57.8	57.6	57.7	57.9	58.7	58.6	52.4	59.2	59	35	58.2	57.2	57.8	58.3	56.7	57.8	58.4	60.9	60.9
TaNRT2.17-1D	49	51.5	51.7	50.1	51.2	54.7	48.1	47.7	49.7	50.2	49.8	74.7		78.1	79.6	80.1	57.9	57	57.7	56.2	56	54.3	55.8	57.5	57.1	57.5	57.3	56.6	57.6	54.4	56.5	56.9	57.2	57.3	60	59.2	52.8	58.9	58.2	35.9	57.6	56.6	57.3	57	55.7	58.5	58.4	59.4	60.3
BdNRT2.5	47.9	51.6	52.9	51	52.1	56.8	46.9	48.3	50.5	49.9	50.8	77.1	78.1		79.8	80	58.3	56.7	57.3	56.6	56.7	53.4	56.1	56.4	56.1	57.1	57	55.8	57	54.7	56	56.7	56.6	56.3	58.7	60.4	51.7	57.6	58.6	35	57.1	57	57.8	58.5	56	56.6	57.1	58.8	59.3
HvNRT2.1	48.1	49.1	50.9	49.6	50.6	53.5	49.3	48.1	50.3	50.5	48.5	77.1	79.6	79.8		90	56.9	57.3	57.9	56.2	55.7	53	56.3	56.6	56.8	56.8	56.4	57.2	57.3	54.4	56.9	57.2	57.6	57.8	60	58.2	51.6	59.4	58.3	35.1	57.5	58.8	59.3	57.5	55.1	56.9	57.6	59.3	60.4
TaNRT2.16-3D	48.9	49.7	51.3	50	50.9	53.6	49.5	47.7	50.6	50.1	48.9	77.9	80.1	80	90		57.8	57.2	58.1	56.2	56	53.9	57	57.5	57.3	57.5	57	57.8	57.8	55.2	57.4	58.4	58.1	58.5	59.6	58.5	52.2	59.7	59	35.4	58.4	58.8	59.8	58.1	55.4	57.9	57.6	59.7	61.4
TaNRT2.15-2D	47.4	49.1	49.1	47.7	49	51.6	52.6	52.7	55.3	54.2	53.6	58.4	57.9	58.3	56.9	57.8		66.2	66.4	66.6	66.1	62	65.7	66.9	65.8	67.9	67	65.7	66.7	64.8	66.3	67.4	66.8	67.6	67.5	67.5	61.6	70	69.6	42.3	68.4	67.7	68	67.9	66.5	69.4	69	72.4	70.3
BdNRT2.3	46.5	46.7	47.4	48.5	49.1	51.1	55.8	55.8	56.9	56	55.8	58.7	57	56.7	57.3	57.2	66.2		80.6	77.3	77	74.7	75.9	76	77.1	78.3	78.6	75.6	78.2	73.6	76.4	77.4	77	77.4	68.8	67.2	65.8	73.3	72.6	45.5	72.7	72.3	72.2	72.1	72.5	73	73.3	74.4	71.9
BdNRT2.4	45.7	46.9	48.1	46.6	47.2	51.8	55	53.9	58.1	55.8	56.6	58.8	57.7	57.3	57.9	58.1	66.4	80.6		76.4	75.7	72.3	75.7	75.5	75.5	76.9	76.9	76.4	77.6	73.3	76.6	77.7	77.5	77.6	68.6	69	64.9	73	72.8	45.2	71.8	73.2	73.2	71.9	70.2	73.4	73.6	74.3	74.9
HvNRT2.8	47.3	45.4	46.4	46.8	47.9	52.3	55	55.5	57	55.8	56.4	57.9	56.2	56.6	56.2	56.2	66.6	77.3	76.4		91.1	75.6	79.4	78.9	78.7	80.7	80.3	78.4	80.7	75.7	79.5	80.4	79.9	79.8	67.5	66.3	64.9	72.7	72.8	45.3	72.8	72.8	72.7	73.2	71.6	72.8	73.2	72.9	71.2
TaNRT2.10-6D	47.2	45.7	46.3	46.6	47.9	52.6	54.9	55.3	57.4	55.4	56.6	57.6	56	56.7	55.7	56	66.1	77	75.7	91.1		75.7	79	78.9	79.1	80.9	81.9	77.8	81.3	76.4	80.1	81.1	81.1	80.8	67.6	66.6	65	73.2	73.3	45.9	72.7	72.1	72.3	73.3	71.9	72.9	73.4	72.6	71
TaNRT2.9-6D	43.4	43.3	42.5	44.1	45	47.7	54.7	55.7	56.8	53.1	54.2	55.5	54.3	53.4	53	53.9	62	74.7	72.3	75.6	75.7		85	84.7	83.4	78.2	78.6	76.7	80.4	76.6	77.4	77.5	77	76.6	67	65.3	60.4	68.1	69	53.9	69.1	68.5	68.6	67.9	68.2	69.3	68.1	68.4	67.7
HvNRT2.6	46.2	45.5	45.6	45.9	47.3	51.5	56.3	56.1	57	55.9	56.1	57.6	55.8	56.1	56.3	57	65.7	75.9	75.7	79.4	79	85		90.9	90.2	81.6	80.8	80.5	83.2	76.9	80.6	81.1	79.9	80.9	67.7	66.9	64	72.9	72.1	46	72.6	72.6	72.7	72.1	71.5	73.4	71.8	72	72.7
TaNRT2.7-6D	46.9	46.3	46.3	46.9	48.3	51.6	55.1	55.5	57.3	55.3	55.5	58	57.5	56.4	56.6	57.5	66.9	76	75.5	78.9	78.9	84.7	90.9		91.5	82.1	81.7	79.8	82.1	77.3	80	80.6	80.2	80.9	67.3	66.8	64.8	72.7	72.2	45.2	72.6	72.5	72.3	72	70.4	72.9	72.2	72.8	71.8
TaNRT2.8-6D	47.3	45.8	46	47.4	48.4	52.1	56.1	56.4	57.7	55.8	55.9	57.8	57.1	56.1	56.8	57.3	65.8	77.1	75.5	78.7	79.1	83.4	90.2	91.5		81.8	81.8	79.8	81.8	76.3	80.1	81.3	81.1	81.4	67.8	66.9	65.4	72.4	72.2	45.2	73.3	73	72.6	72.4	71.2	72.8	73.3	73.2	72.2
HvNRT2.7	47.8	46.5	47.1	47.2	48.5	53.4	56.3	56.4	56.8	55.6	56.1	57.6	57.5	57.1	56.8	57.5	67.9	78.3	76.9	80.7	80.9	78.2	81.6	82.1	81.8		91.7	83.5	87.1	78.8	82.2	81.4	81.1	82	68.5	67.9	64.6	72.4	72.9	45.3	73	72.8	72.7	72.3	71.9	73.1	73.1	74	72.4
TaNRT2.11-6D	47.2	45.8	47	47.4	49	52.9	56.5	56.7	57.9	55.5	56	57.7	57.3	57	56.4	57	67	78.6	76.9	80.3	81.9	78.6	80.8	81.7	81.8	91.7		83.7	87.1	79.5	82.5	82	81.4	82.5	67.7	66.8	64.8	73.4	73.7	45.4	73.8	73.5	73.4	72.9	71.9	74.4	73.7	74.1	72.7
TaNRT2.12-6D	46.5	45	44.6	45.3	46.4	50.9	54.8	54	56.6	55.5	54.8	55.9	56.6	55.8	57.2	57.8	65.7	75.6	76.4	78.4	77.8	76.7	80.5	79.8	79.8	83.5	83.7		85.7	76.7	81.9	80.3	79.6	80.1	66.7	65.8	63.3	71.6	71.7	45.1	71.5	72.1	71.7	70.8	69.8	72	70.8	71.1	71.8
TaNRT2.13-6D	48.2	46.2	46.3	47	47.8	51.7	55.8	55.6	58.1	56.4	56.5	58.5	57.6	57	57.3	57.8	66.7	78.2	77.6	80.7	81.3	80.4	83.2	82.1	81.8	87.1	87.1	85.7		79.4	82.8	82.5	82.4	82.7	68.9	67.9	65	74	73.7	46.6	72.7	73.4	73.2	73	70.7	73.9	72.6	73.3	73.5
TaNRT2.14C-6D	45	43.5	43.5	44.8	45.7	51.3	54.3	53.8	56.7	55.2	54	55.5	54.4	54.7	54.4	55.2	64.8	73.6	73.3	75.7	76.4	76.6	76.9	77.3	76.3	78.8	79.5	76.7	79.4		84.7	84	82.6	83	65	65.3	62.6	69.5	70.5	45.4	69.1	71	70.2	69.8	69.3	70.4	70.1	69.9	69.9
HORVU.MOREX.r3.6HG0543580	45.9	44.3	45	45.8	47.1	53.2	55.4	55.1	57.1	55.9	55.1	57.8	56.5	56	56.9	57.4	66.3	76.4	76.6	79.5	80.1	77.4	80.6	80	80.1	82.2	82.5	81.9	82.8	84.7		87.2	86.3	86.3	66.9	66.8	64.2	72.2	72.9	45.8	71.4	72.9	72	72	71	73.4	72.9	72	72.1
TaNRT2.14B-6D	46.6	45.6	45.6	46.4	47.8	52.5	56.3	56	58.1	56.5	55.6	57.6	56.9	56.7	57.2	58.4	67.4	77.4	77.7	80.4	81.1	77.5	81.1	80.6	81.3	81.4	82	80.3	82.5	84	87.2		91.2	92.2	67.7	67.6	66.5	72.8	73.3	46	72.8	73.7	73.2	72.9	71.1	73.9	73.6	73.5	73.9
HvNRT2.9	46.2	45.4	45.5	45.9	47	51.9	55.6	55.3	57.4	56.7	55.6	57.7	57.2	56.6	57.6	58.1	66.8	77	77.5	79.9	81.1	77	79.9	80.2	81.1	81.1	81.4	79.6	82.4	82.6	86.3	91.2		92.9	67.6	67.6	66	71.8	73.4	46.4	71.9	74.2	72.8	72.2	71.1	73	73.3	72.6	73.1
TaNRT2.14A-6D	46.5	46	46.4	46.3	47.5	53	56.4	55.6	58.1	56.5	55.4	57.9	57.3	56.3	57.8	58.5	67.6	77.4	77.6	79.8	80.8	76.6	80.9	80.9	81.4	82	82.5	80.1	82.7	83	86.3	92.2	92.9		67.6	67.7	66.5	72.7	73.1	46.2	71.7	73.7	73.1	72.6	70.7	73.7	73.1	73.3	73.9
OsNRT2.1	45.1	47.5	46.5	47.4	48.1	48.7	58	57	59.1	58.1	57.4	58.7	60	58.7	60	59.6	67.5	68.8	68.6	67.5	67.6	67	67.7	67.3	67.8	68.5	67.7	66.7	68.9	65	66.9	67.7	67.6	67.6		89.1	64	69.8	69.6	43.2	69.5	68.4	68.6	68.4	69.8	70.7	71.6	72.4	72.1
OsNRT2.2	46.5	48.5	47.3	47.4	48.2	50.8	56.7	56.7	60	59.8	59.1	58.6	59.2	60.4	58.2	58.5	67.5	67.2	69	66.3	66.6	65.3	66.9	66.8	66.9	67.9	66.8	65.8	67.9	65.3	66.8	67.6	67.6	67.7	89.1		64.2	68.8	70	42.4	68.6	68.7	68.8	69.2	69.2	69.9	71.3	71.6	71.8
BdNRT2.6	42.3	43.6	43.8	44.2	44.2	45.6	48.5	48.1	51.9	51.1	50.9	52.4	52.8	51.7	51.6	52.2	61.6	65.8	64.9	64.9	65	60.4	64	64.8	65.4	64.6	64.8	63.3	65	62.6	64.2	66.5	66	66.5	64	64.2		67.4	67.8	40.7	67.7	68.8	68.7	67.3	65.2	67	67.6	68.8	67.7
TaNRT2.6-6D	47.6	47.5	46.8	48.3	49.2	52.4	56.1	56	57.9	57.3	56.3	59.2	58.9	57.6	59.4	59.7	70	73.3	73	72.7	73.2	68.1	72.9	72.7	72.4	72.4	73.4	71.6	74	69.5	72.2	72.8	71.8	72.7	69.8	68.8	67.4		84.2	54.2	84.2	81.5	83	80.4	82	78.7	79.1	78.8	76.8
HvNRT2.2	47.8	47.4	47.4	47.9	48.9	52.7	55.3	56.5	58.7	57.2	56.2	59	58.2	58.6	58.3	59	69.6	72.6	72.8	72.8	73.3	69	72.1	72.2	72.2	72.9	73.7	71.7	73.7	70.5	72.9	73.3	73.4	73.1	69.6	70	67.8	84.2		55.3	82.2	81.7	82.5	81.6	80.4	77.5	77.7	78.5	77.2
TaNRT2.5-6D	28.6	28.6	28.3	28.5	28.8	31.2	34	34.2	36	35.4	33.7	35	35.9	35	35.1	35.4	42.3	45.5	45.2	45.3	45.9	53.9	46	45.2	45.2	45.3	45.4	45.1	46.6	45.4	45.8	46	46.4	46.2	43.2	42.4	40.7	54.2	55.3		51.8	51.3	52.1	51	62.8	48.5	47.8	48.1	46.8
TaNRT2.3-6D	47.8	46.3	46	47.9	48.9	52.5	56.5	57.2	59	57.1	56.5	58.2	57.6	57.1	57.5	58.4	68.4	72.7	71.8	72.8	72.7	69.1	72.6	72.6	73.3	73	73.8	71.5	72.7	69.1	71.4	72.8	71.9	71.7	69.5	68.6	67.7	84.2	82.2	51.8		80.8	82.3	80.7	81	78.1	78.6	78.8	76.3
HvNRT2.3	47.4	45.8	46.1	47.3	47.7	52.4	55.6	56.2	58.6	58.3	57.6	57.2	56.6	57	58.8	58.8	67.7	72.3	73.2	72.8	72.1	68.5	72.6	72.5	73	72.8	73.5	72.1	73.4	71	72.9	73.7	74.2	73.7	68.4	68.7	68.8	81.5	81.7	51.3	80.8		87.8	83.4	79.7	77.6	77.8	77.2	78.3
TaNRT2.4-6D	47.9	46.3	46.6	48	48.3	52.9	55.3	56.4	58.7	58	56.5	57.8	57.3	57.8	59.3	59.8	68	72.2	73.2	72.7	72.3	68.6	72.7	72.3	72.6	72.7	73.4	71.7	73.2	70.2	72	73.2	72.8	73.1	68.6	68.8	68.7	83	82.5	52.1	82.3	87.8		81.7	78.8	78.3	78.5	77.5	77.6
HvNRT2.4	46.5	46.5	46.4	47.2	47.5	53.5	55	54.9	59.2	57.5	58	58.3	57	58.5	57.5	58.1	67.9	72.1	71.9	73.2	73.3	67.9	72.1	72	72.4	72.3	72.9	70.8	73	69.8	72	72.9	72.2	72.6	68.4	69.2	67.3	80.4	81.6	51	80.7	83.4	81.7		83.4	79.2	78.3	76.5	76
TaNRT2.2-6D	45.1	47.6	46.1	47.3	48.2	50.7	56.3	57.2	58.4	56.5	56.1	56.7	55.7	56	55.1	55.4	66.5	72.5	70.2	71.6	71.9	68.2	71.5	70.4	71.2	71.9	71.9	69.8	70.7	69.3	71	71.1	71.1	70.7	69.8	69.2	65.2	82	80.4	62.8	81	79.7	78.8	83.4		76	77	75.7	74.1
HvNRT2.5	47.4	46.5	47.5	46.9	47.9	52.9	56.4	56.4	58	58.7	58.4	57.8	58.5	56.6	56.9	57.9	69.4	73	73.4	72.8	72.9	69.3	73.4	72.9	72.8	73.1	74.4	72	73.9	70.4	73.4	73.9	73	73.7	70.7	69.9	67	78.7	77.5	48.5	78.1	77.6	78.3	79.2	76		88.5	77.4	77.6
TaNRT2.1-6D	47.6	46.5	47.1	47	47.9	53.2	56.8	56.5	58.7	58.5	58	58.4	58.4	57.1	57.6	57.6	69	73.3	73.6	73.2	73.4	68.1	71.8	72.2	73.3	73.1	73.7	70.8	72.6	70.1	72.9	73.6	73.3	73.1	71.6	71.3	67.6	79.1	77.7	47.8	78.6	77.8	78.5	78.3	77	88.5		78.4	76.3
BdNRT2.1	48.1	47.6	49	47.9	48.8	52.9	56	56.7	58.7	56.4	56.8	60.9	59.4	58.8	59.3	59.7	72.4	74.4	74.3	72.9	72.6	68.4	72	72.8	73.2	74	74.1	71.1	73.3	69.9	72	73.5	72.6	73.3	72.4	71.6	68.8	78.8	78.5	48.1	78.8	77.2	77.5	76.5	75.7	77.4	78.4		81.7
BdNRT2.2	48	47.6	48	48.5	48.8	51.1	55.7	55	58.2	58.5	57.3	60.9	60.3	59.3	60.4	61.4	70.3	71.9	74.9	71.2	71	67.7	72.7	71.8	72.2	72.4	72.7	71.8	73.5	69.9	72.1	73.9	73.1	73.9	72.1	71.8	67.7	76.8	77.2	46.8	76.3	78.3	77.6	76	74.1	77.6	76.3	81.7

## Sheet: Table S6
Table S6. Absolute expression data (log2 copy number per μL of cDNA) of the RT-qPCR expression analysis in the root of wheat from the N starvation time course analysis.
Treatment	Timepoint	Block	TaNRT2.1	TaNRT2.2	TaNRT2.3	TaNRT2.4	TaNRT2.5	TaNRT2.6	TaNRT2.7	TaNRT2.8	TaNRT2.9	TaNRT2.10	TaNRT2.11	TaNRT2.12	TaNRT2.13	TaNRT2.14A	TaNRT2.14B	TaNRT2.15	TaNRT2.16	TaNRT2.17	TaNRT2.18	TaNRT3.1	TaNRT3.2	TaNRT3.3
+N	0 d	1	17.8916	18.3848	14.8743	17.6785	18.1175	16.4939	10.3059	6.7128	5.64518	12.9195	15.9547	9.59698	15.9924	13.6419	12.6492	14.6444	6.95618	5.22976	3.26388	22.2051	19.4275	18.308
+N	0 d	2	18.1674	18.4538	15.1609	17.7111	18.1846	16.0037	10.6172	6.31525	5.76535	13.0556	15.8451	9.17953	15.9908	13.7061	12.527	14.3197	6.47031	6.25912	5.73164	21.8755	18.8882	18.2059
+N	0 d	3	17.4627	17.797	14.5297	17.1334	17.6515	15.9792	10.5623	6.94392	6.05123	12.4834	15.6856	8.84947	15.8041	13.6649	10.7115	13.9906	6.57795	2.43143	6.19366	21.7337	19.0414	17.835
-N	1 d	1	22.9982	21.3419	17.5559	19.4476	19.5232	17.2433	11.2506	6.69558	4.6327	12.6218	15.5148	9.0018	15.493	13.2009	13.7861	11.6007	12.8037	6.52704	10.8828	22.5153	18.6118	19.2871
-N	1 d	2	23.3694	21.722	17.7036	19.7153	19.7962	17.5265	10.8979	7.28111	2.59495	12.3527	15.028	8.38498	15.3322	12.9103	12.4908	10.4997	13.5977	*	10.9467	22.6182	18.2271	19.2117
-N	1 d	3	23.0265	21.4096	17.2724	19.2232	19.4664	17.4345	9.06968	8.03541	4.75351	11.9697	14.5163	8.36931	14.6397	11.9633	11.8614	10.5818	14.1281	6.17779	11.31	22.6797	18.3439	19.1132
+N	3 d	1	18.0553	18.5087	15.7639	18.2444	18.0156	16.7221	10.5525	6.54854	5.73212	14.4071	17.2944	13.4798	17.2084	15.2019	14.8016	13.7518	7.95425	5.68107	6.18701	21.9263	19.3989	18.023
+N	3 d	2	17.9281	18.5151	15.9663	18.3024	18.1899	16.8307	12.0328	6.67025	3.46223	14.027	17.0408	11.0839	16.9788	14.9861	13.4594	13.5913	7.0735	6.28043	5.75409	21.9603	18.8235	17.8413
+N	3 d	3	17.7001	18.3265	15.3275	17.822	17.7542	16.498	13.1795	6.90969	4.02602	13.7946	16.6616	10.7149	16.6562	14.5538	13.2866	13.6479	4.48096	6.0086	6.96771	21.9092	18.3108	17.5095
-N	3 d	1	22.9987	20.1321	15.0315	16.8165	17.9908	15.8199	11.334	7.00316	1.23536	12.1766	15.3622	8.79863	15.7249	13.3809	13.6019	9.1155	14.8611	6.09214	13.2711	22.3127	18.1866	18.7375
-N	3 d	2	22.8685	20.0141	14.6673	16.704	18.1463	16.0138	10.9956	6.67271	4.14664	11.9279	15.3401	8.43901	15.5016	13.382	13.5916	9.30045	14.4489	7.77215	12.8088	22.3175	17.789	18.1699
-N	3 d	3	22.7687	19.8307	14.1023	16.6213	17.2578	14.979	11.1685	6.79303	3.58183	11.8491	15.101	7.99754	15.1054	13.1046	12.6595	9.75749	14.8802	6.5026	12.9369	22.0196	18.5017	18.074
+N	6 d	1	18.6051	19.5262	16.9421	19.2584	19.3296	18.1807	11.5687	7.89538	3.6627	14.4741	17.6295	11.9031	17.6422	15.3271	15.2957	13.3721	7.77092	6.31659	3.85579	21.7618	17.9944	17.6708
+N	6 d	2	18.6348	19.3941	16.7688	18.8766	19.2232	17.8199	10.7305	6.74855	5.45041	14.5712	17.5563	12.0029	17.5867	15.365	15.4692	13.5666	7.71824	6.43874	3.1747	22.5341	18.3643	17.9842
+N	6 d	3	18.5499	19.325	16.5875	18.9525	19.2084	17.7856	10.8035	7.58866	6.15201	14.4377	17.4173	12.1542	17.3652	15.183	15.1734	13.7423	7.89917	7.50909	5.70314	22.2628	18.0673	18.0841
-N	6 d	1	22.69	19.9988	16.1664	16.7714	18.7706	16.7176	11.9352	6.27285	*	11.4303	14.8638	8.01731	15.1974	12.3958	12.6287	8.72762	15.1142	8.19583	12.2306	22.5431	18.3769	18.2108
-N	6 d	2	22.8714	20.2412	16.4942	17.349	19.1089	16.9683	11.6742	5.56103	4.05511	11.7363	14.6211	8.21446	15.0309	12.3426	11.7937	9.09207	15.5489	8.53727	12.6677	22.8002	18.7367	18.7138
-N	6 d	3	23.1359	20.5298	17.3426	18.1329	19.4959	17.0983	11.3302	8.74483	3.93069	11.5537	14.2657	8.59781	14.899	11.8782	10.2988	9.49301	16.1532	9.11296	13.0215	23.0512	18.8522	19.2156
* Missing value due to operational mistake or bad quality RT-qPCR results. Data were excluded from the analysis.

## Sheet: Table S7
Table S7. Absolute expression data (log2 copy number per μL of cDNA) of the RT-qPCR expression analysis in the shoot of wheat from the N starvation time course analysis.
Treatment	Timepoint	Block	TaNRT2.1	TaNRT2.2	TaNRT2.3	TaNRT2.4	TaNRT2.5	TaNRT2.6	TaNRT2.7	TaNRT2.8	TaNRT2.9	TaNRT2.10	TaNRT2.11	TaNRT2.12	TaNRT2.13	TaNRT2.14A	TaNRT2.14B	TaNRT2.15	TaNRT2.16	TaNRT2.17	TaNRT2.18	TaNRT3.1	TaNRT3.2	TaNRT3.3
+N	0 d	1	9.76037	12.0765	4.44139	8.86726	10.1491	6.91023	8.72089	11.1719	1.41734	5.12409	9.24462	6.87786	8.45426	5.35364	5.17227	7.26768	4.77565	6.69811	10.3587	16.1091	12.7123	9.30693
+N	0 d	2	9.14062	11.3976	5.78653	8.95406	10.3185	6.78741	9.41548	10.9917	5.83893	6.07558	8.94131	5.92255	7.74964	6.59979	3.36084	7.50793	5.08275	6.60968	10.5076	16.2489	12.2445	9.6163
+N	0 d	3	10.7391	12.1586	5.18392	9.01503	10.7898	7.32556	9.142	10.5101	7.22051	7.11991	9.9182	5.95147	8.9594	4.71386	3.42917	7.32409	5.64677	5.68402	10.6369	16.4176	12.8465	9.38184
-N	1 d	1	12.4531	13.2197	4.50315	10.3699	11.6993	8.55641	11.0251	12.4743	5.34318	6.02761	9.08611	2.73149	6.80532	6.21966	4.31582	7.08413	6.90638	5.98459	13.9494	17.3141	14.2377	11.4091
-N	1 d	2	11.1579	13.9555	6.43569	10.3526	11.929	8.05445	9.60463	10.3715	*	2.98936	9.24174	5.49256	8.76622	3.27512	4.19764	7.34702	6.93105	4.81973	14.0036	16.8245	12.7694	10.2154
-N	1 d	3	12.4304	13.9444	5.46965	10.969	12.7078	9.68459	7.61188	9.75126	4.57107	6.06609	10.4195	5.05793	9.85351	6.90304	4.60964	7.35135	6.85924	6.14925	14.5403	17.256	13.4556	10.7722
+N	3 d	1	9.99412	11.9037	3.60381	9.14103	10.4333	4.69324	9.59952	11.4369	2.84243	6.21223	10.3612	6.07622	9.23903	5.85495	3.3465	6.3836	6.82935	5.59131	10.2945	16.5886	12.4293	9.6431
+N	3 d	2	11.5863	12.2887	4.88093	9.2777	10.2138	7.7184	11.196	11.2728	6.42437	7.49119	9.81783	5.90646	8.50885	6.49572	3.82156	7.24831	7.70936	6.41716	10.3312	16.381	13.047	9.38783
+N	3 d	3	10.7374	12.406	5.64861	9.05089	10.8368	7.49324	12.0889	11.1506	7.37193	7.30248	10.2362	9.57859	9.86436	6.55606	4.84281	7.74435	6.55672	7.10437	10.402	14.9112	12.7984	9.85249
-N	3 d	1	12.6699	13.0014	3.00509	9.38914	11.8935	8.57127	9.73541	10.5158	*	*	8.38104	6.79463	7.99715	1.79341	6.89254	7.43003	6.81628	2.00091	14.9247	17.0298	12.5392	10.7356
-N	3 d	2	12.5834	13.2221	4.23952	10.1305	11.884	8.88953	9.90556	11.07	0.426727	*	10.1943	5.8764	9.03001	*	1.80292	5.29861	6.54245	4.49582	14.9056	17.5829	13.5601	10.9522
-N	3 d	3	12.6153	13.1725	4.78538	10.1707	12.0593	8.86164	9.64512	10.6193	4.84637	5.59993	9.85412	6.09428	9.05498	4.80941	4.44671	6.4971	9.67893	5.02924	15.1258	16.4764	13.3659	10.5071
+N	6 d	1	11.4575	12.8218	5.51863	9.77174	11.0766	8.23382	9.71954	10.8468	5.67239	5.52059	10.1937	5.19842	8.91778	5.47454	4.33972	7.58995	7.03442	6.43245	10.8687	16.4463	12.3481	9.50945
+N	6 d	2	10.1348	11.9778	4.8074	8.01978	9.76713	6.39914	9.87873	11.3479	5.59319	4.90394	8.76427	7.02982	7.71026	3.32963	3.07553	6.88861	5.57646	10.4656	10.6584	15.3483	12.839	9.64498
+N	6 d	3	11.1421	12.5992	5.8755	9.94928	10.943	6.77241	9.75424	10.7017	7.08706	6.37246	10.5079	7.35493	10.004	8.03194	4.22802	6.37917	5.3516	4.75135	10.7885	15.8535	12.5838	9.26614
-N	6 d	1	12.4508	11.7315	3.83474	7.52632	11.0121	7.25489	9.54482	9.53551	*	1.50929	8.74539	4.67276	8.41122	3.9584	0.303455	5.30938	7.15297	3.9235	14.55	16.4622	10.9897	9.77362
-N	6 d	2	11.9351	11.6316	4.34671	7.26498	9.76119	5.96683	9.62863	10.1151	*	*	8.57888	4.86332	7.45492	4.53281	4.63505	6.56316	5.58691	5.94073	14.5874	16.7526	12.1363	9.80201
-N	6 d	3	10.9723	11.8653	4.97064	6.81833	10.7792	7.5256	9.47615	10.2996	5.17877	6.49884	8.12124	4.0604	8.67095	5.29203	4.32794	7.53884	7.02575	7.33994	14.7367	16.5582	12.4423	9.26245
* Missing value due to operational mistake or bad quality RT-qPCR results. Data were excluded from the analysis.

## Sheet: Table S8
Table S8. Absolute expression data (log2 copy number per μL of cDNA) of the RT-qPCR expression analysis in the root of wheat from the nitrate induction time course analysis.
Treatment	Timepoint	Block	TaNRT2.1	TaNRT2.2	TaNRT2.3	TaNRT2.4	TaNRT2.5	TaNRT2.6	TaNRT2.7	TaNRT2.8	TaNRT2.9	TaNRT2.10	TaNRT2.11	TaNRT2.12	TaNRT2.13	TaNRT2.14A	TaNRT2.14B	TaNRT2.15	TaNRT2.16	TaNRT2.17	TaNRT2.18	TaNRT3.1	TaNRT3.2	TaNRT3.3
+ N	0	1	18.6051	19.5262	16.9421	19.2584	19.3296	18.1807	11.5687	7.89538	3.6627	14.4741	17.6295	11.9031	17.6422	15.3271	15.2957	13.3721	7.77092	6.31659	3.85579	21.7618	17.9944	17.671
+ N	0	2	18.6348	19.3941	16.7688	18.8766	19.2232	17.8199	10.7305	6.74855	5.45041	14.5712	17.5563	12.0029	17.5867	15.365	15.4692	13.5666	7.71824	6.43874	3.1747	22.5341	18.3643	17.984
+ N	0	3	18.5499	19.325	16.5875	18.9525	19.2084	17.7856	10.8035	7.58866	6.15201	14.4377	17.4173	12.1542	17.3652	15.183	15.1734	13.7423	7.89917	7.50909	5.70314	22.2628	18.0673	18.084
N resupply	0	1	22.69	19.9988	16.1664	16.7714	18.7706	16.7176	11.9352	6.27285	*	11.4303	14.8638	8.01731	15.1974	12.3958	12.6287	8.72762	15.1142	8.19583	12.2306	22.5431	18.3769	18.211
N resupply	0	2	22.8714	20.2412	16.4942	17.349	19.1089	16.9683	11.6742	5.56103	4.05511	11.7363	14.6211	8.21446	15.0309	12.3426	11.7937	9.09207	15.5489	8.53727	12.6677	22.8002	18.7367	18.714
N resupply	0	3	23.1359	20.5298	17.3426	18.1329	19.4959	17.0983	11.3302	8.74483	3.93069	11.5537	14.2657	8.59781	14.899	11.8782	10.2988	9.49301	16.1532	9.11296	13.0215	23.0512	18.8522	19.216
N resupply	3	1	24.7455	24.0939	23.9587	24.4278	24.5584	23.0658	9.07206	6.77665	4.52219	11.6668	14.3902	8.53055	14.6548	12.9265	12.5346	14.1183	14.709	8.17089	12.9703	25.1711	21.1951	23.032
N resupply	3	2	24.6373	24.1624	23.9806	24.5876	24.6309	22.5501	11.1923	7.4423	5.50592	11.8388	14.1324	9.57762	14.7904	12.9415	12.9381	14.7509	14.6691	8.6446	12.9933	25.2654	22.1911	23.166
N resupply	3	3	24.8004	24.3064	24.0226	24.6257	24.7769	22.9072	11.0516	7.71715	6.96414	11.5356	13.9837	8.47384	14.6103	12.44	9.86983	14.234	15.0111	8.42719	13.2885	25.2002	22.9405	23.04
N resupply	6	1	23.422	23.8493	23.0777	21.7513	23.8398	22.0258	11.9953	7.09363	7.64934	12.0205	14.3689	8.32035	14.5078	12.6619	12.4597	13.3557	10.6475	7.84445	10.3402	24.8354	20.7029	22.762
N resupply	6	2	23.5025	23.8347	23.2365	23.8419	23.8825	22.195	10.3239	6.67714	2.18469	11.8028	13.9933	8.27479	14.2809	12.4677	10.6957	13.3216	10.6343	6.83308	10.803	24.9548	22.1587	22.499
N resupply	6	3	23.5082	23.9032	23.3505	23.7304	23.9593	22.4621	11.0892	6.23546	5.02697	11.2872	14.017	7.28214	14.1881	12.264	4.17298	13.0065	10.9874	7.53083	10.2786	24.6677	22.8467	22.863
N resupply	12	1	22.0712	23.2698	22.1419	22.7028	23.4717	22.1415	13.9536	7.28124	6.59367	12.4782	15.2669	8.75374	15.5051	13.7138	12.5511	13.0886	9.48199	7.17654	8.93251	24.1654	20.7495	21.792
N resupply	12	2	21.938	23.3528	22.0888	22.464	22.8957	21.9386	12.1413	6.37366	6.40212	12.5148	14.9005	8.40827	15.0066	13.4604	10.5035	13.1387	9.28106	6.12784	8.39728	24.2844	22.047	22.087
N resupply	12	3	22.2099	23.3831	22.2452	22.7467	23.5519	21.941	10.9889	7.03173	3.32896	12.1838	15.0275	8.4283	15.2663	13.5628	12.2848	13.308	9.08477	5.74816	8.21159	24.1818	21.446	21.339
+ N	24	1	17.9422	18.8431	15.8645	18.1924	18.385	17.2937	10.463	7.39193	5.01078	13.5494	16.5262	10.9684	16.4698	14.1376	12.405	13.5385	5.93914	6.82945	6.03447	21.8335	18.7195	18.257
+ N	24	2	17.8848	18.7708	16.2479	18.0891	18.3523	17.1477	12.9799	6.70573	3.62125	13.4947	16.3732	10.1223	16.2611	13.9369	13.9852	13.7509	8.208	5.67669	5.83373	22.0138	17.7219	18.247
+ N	24	3	17.6239	18.5466	18.1367	18.2898	18.5079	16.8577	10.4103	7.55711	5.74141	13.3833	16.4209	10.88	16.4067	14.0682	14.1687	14.4933	8.04894	7.37563	4.57177	22.2248	17.3676	17.97
N resupply	24	1	18.9183	19.8816	18.0262	19.0069	20.3714	18.9349	10.9183	5.43857	-1.38849	12.7352	15.9575	8.97938	16.029	13.9323	14.0804	12.6022	7.76624	5.12175	6.25774	22.6989	20.0995	19.982
N resupply	24	2	19.0502	19.6283	18.2311	19.0773	20.2618	18.4623	10.4368	6.97848	5.72876	12.7315	15.4745	8.66351	15.6167	13.8356	13.0737	12.9204	7.20574	6.35775	6.97728	22.4894	20.0711	19.509
N resupply	24	3	19.3986	20.1177	18.4174	18.9229	20.5015	18.69	9.74883	7.43706	5.31927	12.6619	15.4926	9.10979	15.5945	13.9618	10.3386	13.3893	7.91121	6.59909	6.20726	22.2824	19.9599	18.761
+ N	72	1	19.4178	19.7984	17.8807	19.8735	20.1204	17.8163	10.9134	7.60785	4.65266	15.6573	18.829	14.4744	18.489	15.9077	16.3086	12.5348	8.56831	8.47722	5.88398	22.4009	18.2619	18.201
+ N	72	2	19.0811	19.4834	17.8377	19.5251	19.7219	17.6745	11.2416	7.01087	5.41436	15.0747	18.2462	13.4879	18.0705	15.6359	16.4139	12.8025	7.69941	7.04524	7.45761	22.2278	17.6755	18.113
+ N	72	3	19.2649	19.8932	17.97	19.8495	*	18.121	10.3815	6.20427	3.39478	15.304	18.3516	13.5052	18.2333	15.7617	16.1165	13.2655	7.87455	5.83992	5.28898	22.7102	17.7402	18.607
N resupply	72	1	18.5448	19.8359	17.2657	19.0078	19.5152	17.2221	10.473	8.1782	5.68592	14.7854	18.1492	13.1402	17.9853	16.0195	15.5397	13.6935	7.69432	6.13921	5.45642	22.1002	18.9497	17.498
N resupply	72	2	18.6071	18.9084	17.2365	18.9022	19.3097	17.2661	11.8722	7.19297	6.15492	15.2417	17.8055	13.0959	17.7448	15.8169	13.1728	14.1264	9.04536	8.81046	8.26111	21.6755	19.5307	17.65
N resupply	72	3	18.5003	18.9293	17.1127	19.1148	19.4986	16.8747	11.8025	7.3134	7.23339	14.7133	17.9176	13.3688	17.8578	15.6504	13.7943	12.8454	8.41719	7.51082	6.80276	22.1873	18.662	17.372
* Missing value due to operational mistake or bad quality RT-qPCR results. Data were excluded from the analysis.

## Sheet: Table S9
Table S9. Absolute expression data (log2 copy number per μL of cDNA) of the RT-qPCR expression analysis in the shoot of wheat from the nitrate induction time course analysis.
Treatment	Timepoint	Block	TaNRT2.1	TaNRT2.2	TaNRT2.3	TaNRT2.4	TaNRT2.5	TaNRT2.6	TaNRT2.7	TaNRT2.8	TaNRT2.9	TaNRT2.10	TaNRT2.11	TaNRT2.12	TaNRT2.13	TaNRT2.14A	TaNRT2.14B	TaNRT2.15	TaNRT2.16	TaNRT2.17	TaNRT2.18	TaNRT3.1	TaNRT3.2	TaNRT3.3
+ N	0	1	11.4575	12.8218	5.51863	9.77174	11.0766	8.23382	9.71954	10.8468	5.67239	5.52059	10.1937	5.19842	8.91778	5.47454	4.33972	7.58995	7.03442	6.43245	10.8687	16.446	12.348	9.509
+ N	0	2	10.1348	11.9778	4.8074	8.01978	9.76713	6.39914	9.87873	11.3479	5.59319	4.90394	8.76427	7.02982	7.71026	3.32963	3.07553	6.88861	5.57646	10.4656	10.6584	15.348	12.839	9.645
+ N	0	3	11.1421	12.5992	5.8755	9.94928	10.943	6.77241	9.75424	10.7017	7.08706	6.37246	10.5079	7.35493	10.004	8.03194	4.22802	6.37917	5.3516	4.75135	10.7885	15.854	12.584	9.266
N resupply	0	1	12.4508	11.7315	3.83474	7.52632	11.0121	7.25489	9.54482	9.53551	*	1.50929	8.74539	4.67276	8.41122	3.9584	0.303455	5.30938	7.15297	3.9235	14.55	16.462	10.99	9.774
N resupply	0	2	11.9351	11.6316	4.34671	7.26498	9.76119	5.96683	9.62863	10.1151	*	*	8.57888	4.86332	7.45492	4.53281	4.63505	6.56316	5.58691	5.94073	14.5874	16.753	12.136	9.802
N resupply	0	3	10.9723	11.8653	4.97064	6.81833	10.7792	7.5256	9.47615	10.2996	5.17877	6.49884	8.12124	4.0604	8.67095	5.29203	4.32794	7.53884	7.02575	7.33994	14.7367	16.558	12.442	9.262
N resupply	3	1	16.4475	16.3713	10.1042	13.2754	15.4113	11.5653	7.62915	10.531	5.87574	9.94526	9.94195	6.54422	10.3599	11.6526	4.13925	8.1045	12.0421	8.04821	16.5356	20.458	17.009	14.535
N resupply	3	2	16.9216	16.1842	10.5872	13.2012	15.3137	11.6376	10.2004	11.1229	5.97278	4.76081	9.39521	4.55442	9.60776	3.97064	0.24281	7.15242	11.5241	7.18313	16.8865	20.466	16.571	14.689
N resupply	3	3	15.9716	15.7634	9.27743	12.3774	14.6032	11.0898	8.88645	10.955	4.79766	6.93701	9.14548	5.70691	8.70063	5.78815	2.88731	7.46835	11.0096	6.74099	16.6136	20.405	16.766	14.295
N resupply	6	1	15.4015	15.5348	9.78861	11.9519	13.8592	9.98277	10.1703	10.9002	3.16741	6.57248	9.15324	5.03284	8.88715	5.32666	4.68895	7.41233	8.93491	7.03408	13.332	20.34	16.492	13.19
N resupply	6	2	15.2588	15.5102	8.97763	11.8623	13.948	10.1892	8.49068	13.0823	5.2533	4.96449	8.34471	5.52901	7.89953	6.89778	4.49689	6.51514	8.72399	6.71937	13.4717	20.349	16.816	14.022
N resupply	6	3	15.709	15.9545	9.63157	12.4824	14.0678	10.8254	9.2773	10.1878	-0.187304	5.36884	8.76641	3.75673	6.91781	*	7.06209	6.56573	8.88286	5.00502	13.3099	20.388	17.052	14.112
N resupply	12	1	11.6116	13.2784	5.84814	10.0461	10.2614	7.27057	11.8208	9.10633	0.151579	3.11667	9.24632	4.43703	8.16763	3.81854	2.2938	6.36182	5.99195	5.64023	10.6285	19.077	14.591	12.065
N resupply	12	2	11.7441	13.1219	6.76162	9.85448	11.5259	7.85631	10.35	9.33365	4.07975	5.97835	8.82518	4.14985	8.22851	4.92191	4.77723	7.39201	7.43958	6.77611	10.976	18.294	15.557	11.475
N resupply	12	3	11.6551	13.0205	6.1165	10.5573	11.0363	8.02196	8.73695	9.58849	3.45402	5.00777	9.67907	5.77736	8.58703	*	1.19221	6.36392	6.38533	5.6834	11.2413	18.934	13.751	10.813
+ N	24	1	11.0464	12.7288	5.46739	9.09191	9.01478	8.15786	9.237	11.2096	7.12899	6.10495	10.3139	6.01218	9.01052	5.96748	6.78855	8.0759	7.29706	6.2686	10.6942	16.617	12.719	9.775
+ N	24	2	10.8291	11.6582	4.8468	9.22527	9.92738	5.54175	12.1572	10.8459	6.50698	5.44222	9.5778	7.91524	8.25054	5.14221	1.74271	7.10709	6.53135	9.87186	10.3858	16.336	12.618	10.39
+ N	24	3	9.86957	12.0342	4.14337	8.72287	10.3014	5.33308	9.81452	10.8261	2.97902	4.48167	9.46811	4.75177	9.61735	*	4.09733	7.68279	6.60606	4.49747	10.778	16.01	13.172	9.311
N resupply	24	1	12.0173	12.7346	4.89671	9.29709	11.4418	8.04202	8.7057	9.99347	3.75539	3.39236	8.62016	5.2509	8.37863	6.30459	1.78996	6.12684	5.61613	5.95069	9.85896	17.039	13.199	10.096
N resupply	24	2	12.2542	13.2873	5.22915	9.96721	11.256	8.42267	8.79915	10.7221	4.28831	*	9.10913	4.44647	7.70769	4.23596	0.404118	5.7138	4.24588	4.82847	9.63046	17.769	12.324	10.432
N resupply	24	3	11.8324	13.2257	5.26038	10.0704	11.4266	8.4156	7.71911	10.1344	*	4.83556	8.94379	4.35879	8.54806	*	1.46361	6.12926	5.13017	6.80922	9.77294	15.456	12.36	10.128
+ N	72	1	10.3395	11.9114	5.3037	8.91306	9.77753	7.04535	9.63959	11.6723	6.21149	5.30874	10.0701	6.46672	8.31897	4.94339	3.66712	7.08539	6.28509	6.2948	10.4845	16.495	12.769	9.975
+ N	72	2	10.3412	10.5632	4.2904	8.9979	8.84638	5.93038	10.4406	10.7523	4.16559	*	9.95316	5.49186	8.6618	4.39235	4.99398	6.16452	6.79743	2.42735	10.7794	16.578	13.14	9.697
+ N	72	3	10.2948	12.4001	5.1674	8.99095	9.8105	5.267	9.4377	10.3505	5.81549	5.35046	10.1693	7.09496	9.41594	5.36671	3.94047	6.49216	6.45289	5.84681	10.316	15.857	12.549	9.612
N resupply	72	1	10.94	12.4419	3.67202	8.98508	10.0785	6.9547	8.79308	9.89335	*	5.63644	9.44576	5.49449	9.30643	4.14409	4.41787	6.16402	5.37108	4.54273	9.97597	15.883	11.424	8.724
N resupply	72	2	10.7166	11.1485	2.71942	8.58242	10.2205	6.5997	10.3637	10.6402	3.71303	4.55311	8.83785	5.15013	8.44542	5.71423	3.75426	6.62913	5.77614	4.52743	9.99472	16.009	12.237	6.556
N resupply	72	3	10.9086	11.6714	3.49329	8.78791	10.0799	5.67084	9.79197	10.3047	5.69784	2.56643	9.72786	6.10858	8.97986	*	3.47563	6.51448	7.64957	5.41212	9.87488	13.983	11.83	8.946
* Missing value due to operational mistake or bad quality RT-qPCR results. Data were excluded from the analysis.

## Sheet: Table S10
Table S10. Absolute expression data (log2 copy number per μL of cDNA) of the RT-qPCR expression analysis in different tissues of field-grown wheat (cv Cadenza).
Replicates	Block	Tissue	TaNRT2.1	TaNRT2.2	TaNRT2.3	TaNRT2.4	TaNRT2.5	TaNRT2.6	TaNRT2.7	TaNRT2.8	TaNRT2.9	TaNRT2.10	TaNRT2.11	TaNRT2.12	TaNRT2.13	TaNRT2.14A	TaNRT2.14B	TaNRT2.15	TaNRT2.16	TaNRT2.17	TaNRT2.18	TaNRT3.1	TaNRT3.2	TaNRT3.3
Rep A	1	FL sheath	0	7.22983	0	0	2.29753	5.0402	12.4966	3.82176	0	0	3.76988	6.27063	10.9216	1.94938	11.5216	1.99974	10.3284	0	13.7356	12.7838	16.3868	6.11695
Rep A	1	Flaf leaf	0	0	0	0	0	4.2705	12.83	3.55444	0.346244	3.46307	2.70224	6.65709	10.1091	4.34098	11.5861	1.26731	7.84499	0	15.2158	13.0378	12.6699	3.09099
Rep A	1	Rachis	0	0	0	0	2.85104	3.38387	11.6769	3.69385	3.61079	4.14427	3.33187	7.70278	8.94523	5.0506	10.9033	3.11484	9.05175	0	7.3814	12.6245	14.2983	7.66574
Rep A	1	Root	18.5821	16.6872	13.4997	18.4716	14.0581	18.3495	14.409	4.63278	5.3301	9.6329	12.7491	8.39085	16.6815	5.78576	13.8148	4.38154	12.8819	6.84788	10.4273	20.6048	15.787	14.6766
Rep A	1	Spikes	0	0	0	0	2.48252	2.09249	11.5179	4.14459	1.11631	5.01787	3.64082	8.00618	8.27757	6.87103	11.3762	4.82649	7.77809	0	10.4073	13.1582	13.2943	8.58531
Rep A	1	Stem	0	0	0	0	0	0	10.2318	3.32621	0	0	3.67549	5.36035	7.70007	3.59637	10.9486	0.652317	0	0	10.002	11.8459	12.304	7.95426
Rep B	2	FL sheath	0	7.40345	0	0	5.16855	7.66706	10.9296	4.44145	5.471	5.85461	6.42363	7.91636	12.1749	6.45991	12.2888	4.76022	10.7922	0	12.1258	13.7055	16.8821	6.07158
Rep B	2	Flaf leaf	0	0	0	0	0	2.96538	10.9822	3.12665	2.97155	0	4.41635	6.35827	0	1.52599	10.9813	2.66514	8.47119	0	13.392	13.0629	12.9956	3.58587
Rep B	2	Rachis	0	0	0	0	3.04387	4.21365	14.2839	8.01805	3.44462	5.02789	2.11592	7.47758	9.15526	3.30834	10.0694	6.50987	8.74665	0	7.79964	13.758	14.8686	8.47179
Rep B	2	Root	18.0502	16.8594	14.6989	18.6227	16.1231	18.2622	11.8757	4.87661	4.56596	13.2661	16.931	11.9871	19.5333	14.3381	16.7892	5.12472	15.6794	12.5112	10.4573	21.1336	16.9207	13.904
Rep B	2	Spikes	0	0	0	0	2.42769	4.57426	12.6045	4.51399	0	0	4.10623	7.34397	10.7932	1.68743	10.714	4.07702	8.68971	0	10.252	12.7	13.8916	8.58723
Rep B	2	Stem	0	0	0	0	1.98512	2.75824	7.85286	1.31289	1.01473	3.48698	3.24465	6.16489	9.25235	3.67223	8.05366	1.21629	0	0	7.97178	11.2063	9.46768	5.61041
Rep C	3	FL sheath	0	0	0	0	4.39209	5.82088	11.2731	3.74415	3.91055	3.29929	3.0652	7.38285	9.71674	5.55981	12.7225	1.8669	10.9456	0	12.5855	14.1916	16.3718	6.03162
Rep C	3	Flaf leaf	0	0	0	0	0	6.14814	13.0744	4.66582	0	0	4.54681	8.0075	8.79408	1.60025	10.1528	3.42534	0	0	13.808	13.7298	12.649	2.65389
Rep C	3	Rachis	0	0	0	0	2.44179	3.47584	12.0218	4.45891	0.612934	0	4.88098	6.32239	9.09846	1.24902	10.1296	1.61313	9.33969	0	7.98742	13.1042	15.3475	7.88208
Rep C	3	Root	17.3716	16.6939	16.7327	17.1258	14.941	17.9334	12.1851	5.58681	0.849726	5.35581	9.60456	6.7873	14.6257	8.09223	13.504	7.32856	15.1891	7.35996	13.9244	19.7284	15.9222	13.1397
Rep C	3	Spikes	0	0	0	0	0	0	11.4438	3.752	3.44768	6.48008	5.06918	6.6632	9.51168	1.31073	7.51381	4.37823	0	0	9.47014	12.4054	13.1154	8.70016
Rep C	3	Stem	0	0	0	0	0	3.78959	10.6988	3.56517	2.85839	4.33735	5.11749	5.95123	8.80057	1.68881	11.0656	0.0901632	0	0	8.81972	12.814	11.7184	8.19024

[truncated: 1 more sheets: Table S11]
